# Supplementary material for: Mozart’s rhythm influence on Alzheimer’s disease progression via modulation of pathological damage and cognition
Source: iScience. 2025 Jul 21;28(8):113168. doi: 10.1016/j.isci.2025.113168 (PMC12335960; doi:10.1016/j.isci.2025.113168)
Supplement: Data S1. Python script for power spectral density analysis of auditory stimuli [file mmc2.csv]

import librosa
import numpy as np
from scipy.signal import welch	butter	filtfilt
import matplotlib.pyplot as plt
path = rf'C:\Users\admin\Desktop\k448-only-rhy(1).mp3'
# 1.
audio	fs = librosa.load(path	sr=None	mono=True)
# plt.plot(audio)
# plt.show()
# audio = audio - np.mean(audio) # 去直流
# 2.
b	a = butter(6	300	btype='highpass'	fs=fs)
audio = filtfilt(b	a	audio)
# 3.
frequencies	psd = welch(audio	fs=fs	nperseg=2048)
# 4.
mask = (frequencies > 1) & (frequencies < fs/4) & (psd > 0) # 限制频率范围
log_f = np.log(frequencies[mask])
log_psd = np.log(psd[mask])
alpha = -np.polyfit(log_f	log_psd	1)[0]
# 5.
plt.rcParams['xtick.direction'] = 'in'
plt.rcParams['ytick.direction'] = 'in'
fig	ax1 = plt.subplots(figsize=[15/2.54	12/2.54])
plt.loglog(frequencies[mask]	psd[mask]	label='PSD')
plt.loglog(frequencies[mask]	np.exp(np.polyval([-alpha	np.mean(log_psd + alpha*log_f)]	log_f))
'r--'	label=f' (α={alpha:.2f})')
plt.xlabel('Frequency (Hz)')
plt.ylabel('PSD')
plt.legend()
plt.tight_layout()
plt.savefig(rf'C:\Users\admin\Desktop\ep.svg')
# plt.close()
plt.show()
